# Supplementary material for: Circulating extracellular vesicles in human cardiorenal syndrome promote renal injury in a kidney-on-chip system
Source: JCI Insight. 2023 Nov 22;8(22):e165172. doi: 10.1172/jci.insight.165172 (PMC10721327; doi:10.1172/jci.insight.165172)
Supplement: Supporting data values [file jciinsight-8-165172-s269.xlsx]

## Sheet: Figure 4A
GAPDH EPITHELIAL							GAPDH ENDOTHELIAL
Sample	Ct1	Ct2	Ct3	Avg Ct		Sample	Ct1	Ct2	Ct3	Avg Ct
Healthy Control	19.435	19.815	18.987	19.4123		Healthy Control	22.435	22.815	22.987	22.7457
Healthy Control	19.246	19.401	18.893	19.18		Healthy Control	22.246	22.401	18.893	21.18
Healthy Control	19.43	20.635	19.02	19.695		Healthy Control	21.43	20.635	20.02	20.695
Healthy Control	19.435	19.815	18.987	19.4123		Healthy Control	22.435	22.815	22.987	22.7457
Healthy Control	19.246	19.401	18.8903	19.1791		Healthy Control	22.246	22.401	18.893	21.18
Healthy Control	19.433	20.636	19.0201	19.6964		Healthy Control	21.43	20.635	20.02	20.695
HFpEF CRS	22.446	23.41	20.363	22.073		HFpEF CRS	22.446	23.41	20.363	22.073
HFpEF CRS	20.443	24.47	23.32	22.7443		HFpEF CRS	20.443	24.47	23.32	22.7443
HFpEF CRS	21.448	20.103	25.018	22.1897		HFpEF CRS	21.448	20.103	25.018	22.1897
HFpEF CRS	22.4406	23.412	20.366	22.0729		HFpEF CRS	22.446	23.41	20.363	22.073
HFpEF CRS	20.44	24.471	23.318	22.743		HFpEF CRS	20.443	24.47	23.32	22.7443
HFpEF CRS	21.4481	20.103	25.019	22.19		HFpEF CRS	21.448	20.103	25.018	22.1897
HFpEF NO CRS	22.445	21.815	20.092	21.4507		HFpEF NO CRS	22.445	21.815	20.092	21.4507
HFpEF NO CRS	21.436	20.401	20.604	20.8137		HFpEF NO CRS	21.436	20.401	20.604	20.8137
HFpEF NO CRS	19.23	19.34	20.87	19.8133		HFpEF NO CRS	21.23	20.34	20.87	20.8133
HFpEF NO CRS	22.446	21.813	20.0923	21.4504		HFpEF NO CRS	22.445	21.815	20.092	21.4507
HFpEF NO CRS	21.429	20.41	20.604	20.8143		HFpEF NO CRS	21.436	20.401	20.604	20.8137
HFpEF NO CRS	19.203	19.29	20.86	19.7843		HFpEF NO CRS	21.23	20.34	20.87	20.8133
No EVs Control	16.81	18.9	18.21	17.9733		No EVs Control	22.81	22.9	23.21	22.9733
No EVs Control	18.493	18.02	19.47	18.661		No EVs Control	22.493	22.02	22.47	22.3277
No EVs Control	19.29	19.08	18.22	18.8633		No EVs Control	22.29	22.08	22.22	22.1967
No EVs Control	16.81	18.9	18.21	17.9733		No EVs Control	22.81	22.9	23.21	22.9733
No EVs Control	18.493	18.02	19.47	18.661		No EVs Control	22.493	22.02	22.47	22.3277
No EVs Control	19.29	19.08	18.22	18.8633		No EVs Control	22.29	22.08	22.22	22.1967
IL18 EPITHELIAL							IL18 ENDOTHELIAL
Healthy Control	22.95	21.9	23.98	22.9433		Sample	Ct1	Ct2	Ct3	Avg Ct
Healthy Control	22.35	22.48	23.29	22.7067		Healthy Control	27.975	26.101	26.09	26.722
Healthy Control	22.8	23.11	23.98	23.2967		Healthy Control	26.66	26.03	25.09	25.9267
Healthy Control	22.9005	21.9005	23.98	22.927		Healthy Control	27.31	25.001	25.008	25.773
Healthy Control	22.3501	22.48	23.29	22.7067		Healthy Control	27.75	27.101	27.09	27.3137
Healthy Control	22.8003	23.11	23.9801	23.2968		Healthy Control	25.93	26.13	26.1	26.0533
HFpEF CRS	23.1	23.09	22.39	22.86		Healthy Control	26.31	25.001	25.008	25.4397
HFpEF CRS	23.93	23.09	24.02	23.68		HFpEF CRS	25.4	24.03	24.81	24.7467
HFpEF CRS	23.02	22.9	22.89	22.9367		HFpEF CRS	25.08	26.02	25.1	25.4
HFpEF CRS	23.129	23.19	22.39	22.903		HFpEF CRS	25.8	24.002	24.76	24.854
HFpEF CRS	23.03	23.09	24.2002	23.4401		HFpEF CRS	25.8	24.03	24.001	24.6103
HFpEF CRS	23.12	22.9	22.89	22.97		HFpEF CRS	25.68	25.02	25.1	25.2667
HFpEF NO CRS	25.53	24.01	24.98	24.84		HFpEF CRS	24.7	24.13	25.5	24.7767
HFpEF NO CRS	23.22	26.17	22.99	24.1267		HFpEF NO CRS	28.21	28.71	29.25	28.7233
HFpEF NO CRS	23.012	23.09	23.2	23.1007		HFpEF NO CRS	28.82	28.17	28.19	28.3933
HFpEF NO CRS	25.53	24.01	24.98	24.84		HFpEF NO CRS	28.012	27.2	29.01	28.074
HFpEF NO CRS	23.22	26.17	22.99	24.1267		HFpEF NO CRS	28.201	28.61	28.95	28.587
HFpEF NO CRS	23.012	23.09	23.2	23.1007		HFpEF NO CRS	28.82	28.17	28.2	28.3967
No EVs Control	20.98	20.89	20.88	20.9167		HFpEF NO CRS	28.012	27.2	29.01	28.074
No EVs Control	20.9	22.98	20.93	21.6033		No EVs Control	27.19	27.09	27.98	27.42
No EVs Control	21.7	22.89	21.01	21.8667		No EVs Control	27.09	27.23	27.03	27.1167
No EVs Control	20.98	20.89	20.88	20.9167		No EVs Control	27.03	27.008	27.09	27.0427
No EVs Control	20.9	22.98	20.93	21.6033		No EVs Control	27.2	27.09	27.89	27.3933
No EVs Control	21.7	22.89	21.01	21.8667		No EVs Control	27.09	27.13	27.23	27.15
						No EVs Control	27.03	27.1	27.09	27.0733

## Sheet: Figure 4B
	GAPDH EPITHELIAL						GAPDH ENDOTHELIAL
Sample	Ct1	Ct2	Ct3	Avg Ct		Sample	Ct1	Ct2	Ct3	Avg Ct
Healthy Control	19.435	19.815	18.987	19.4123		Healthy Control	22.435	22.815	22.987	22.7457
Healthy Control	19.246	19.401	18.893	19.18		Healthy Control	22.246	22.401	18.893	21.18
Healthy Control	19.43	20.635	19.02	19.695		Healthy Control	21.43	20.635	20.02	20.695
Healthy Control	19.435	19.815	18.987	19.4123		Healthy Control	22.435	22.815	22.987	22.7457
Healthy Control	19.246	19.401	18.8903	19.1791		Healthy Control	22.246	22.401	18.893	21.18
Healthy Control	19.433	20.636	19.0201	19.6964		Healthy Control	21.43	20.635	20.02	20.695
HFpEF CRS	22.446	23.41	20.363	22.073		HFpEF CRS	22.446	23.41	20.363	22.073
HFpEF CRS	20.443	24.47	23.32	22.7443		HFpEF CRS	20.443	24.47	23.32	22.7443
HFpEF CRS	21.448	20.103	25.018	22.1897		HFpEF CRS	21.448	20.103	25.018	22.1897
HFpEF CRS	22.4406	23.412	20.366	22.0729		HFpEF CRS	22.446	23.41	20.363	22.073
HFpEF CRS	20.44	24.471	23.318	22.743		HFpEF CRS	20.443	24.47	23.32	22.7443
HFpEF CRS	21.4481	20.103	25.019	22.19		HFpEF CRS	21.448	20.103	25.018	22.1897
HFpEF NO CRS	22.445	21.815	20.092	21.4507		HFpEF NO CRS	22.445	21.815	20.092	21.4507
HFpEF NO CRS	21.436	20.401	20.604	20.8137		HFpEF NO CRS	21.436	20.401	20.604	20.8137
HFpEF NO CRS	19.23	19.34	20.87	19.8133		HFpEF NO CRS	21.23	20.34	20.87	20.8133
HFpEF NO CRS	22.446	21.813	20.0923	21.4504		HFpEF NO CRS	22.445	21.815	20.092	21.4507
HFpEF NO CRS	21.429	20.41	20.604	20.8143		HFpEF NO CRS	21.436	20.401	20.604	20.8137
HFpEF NO CRS	19.203	19.29	20.86	19.7843		HFpEF NO CRS	21.23	20.34	20.87	20.8133
No EVs Control	16.81	18.9	18.21	17.9733		No EVs Control	22.81	22.9	23.21	22.9733
No EVs Control	18.493	18.02	19.47	18.661		No EVs Control	22.493	22.02	22.47	22.3277
No EVs Control	19.29	19.08	18.22	18.8633		No EVs Control	22.29	22.08	22.22	22.1967
No EVs Control	16.81	18.9	18.21	17.9733		No EVs Control	22.81	22.9	23.21	22.9733
No EVs Control	18.493	18.02	19.47	18.661		No EVs Control	22.493	22.02	22.47	22.3277
No EVs Control	19.29	19.08	18.22	18.8633		No EVs Control	22.29	22.08	22.22	22.1967
	LCN2 EPITHELIAL						LCN2 ENDOTHELIAL
Sample	Ct1	Ct2	Ct3	Avg Ct		Sample	Ct1	Ct2	Ct3	Avg Ct
Healthy Control	20.885	21.659	21.98	21.508		Healthy Control	27.805	27.61	27.89	27.7683
Healthy Control	21.235	20.428	22.09	21.251		Healthy Control	27.56	27.99	27.09	27.5467
Healthy Control	22.31	21.01	21.98	21.7667		Healthy Control	27.31	27.81	27.98	27.7
Healthy Control	20.885	21.659	21.98	21.508		Healthy Control	27.805	27.61	27.89	27.7683
Healthy Control	21.235	20.428	22.09	21.251		Healthy Control	27.56	27.99	27.09	27.5467
Healthy Control	22.31	21.01	21.98	21.7667		Healthy Control	27.31	27.81	27.98	27.7
HFpEF CRS	22.08	22.09	22.09	22.0867		HFpEF CRS	24.93	25.01	25.009	24.983
HFpEF CRS	23.18	22.18	23.1	22.82		HFpEF CRS	25.98	25.9	24.8	25.56
HFpEF CRS	22.2	22.01	22.19	22.1333		HFpEF CRS	25.13	25.002	25.02	25.0507
HFpEF CRS	22.08	22.09	22.09	22.0867		HFpEF CRS	24.63	25.01	25.009	24.883
HFpEF CRS	23.48	22.18	23.1	22.92		HFpEF CRS	25.98	25.9	24.8	25.56
HFpEF CRS	22.2	22.01	22.89	22.3667		HFpEF CRS	24.93	25.002	25.02	24.984
HFpEF NO CRS	21.53	22.98	22.9	22.47		HFpEF NO CRS	28.21	28.71	28.25	28.39
HFpEF NO CRS	21.28	21.18	22.99	21.8167		HFpEF NO CRS	28.82	29.17	29.19	29.06
HFpEF NO CRS	21.05	20.19	21.01	20.75		HFpEF NO CRS	28.012	27.2	29.01	28.074
HFpEF NO CRS	22.53	22.38	22.9	22.6033		HFpEF NO CRS	28.21	28.71	28.25	28.39
HFpEF NO CRS	21.28	21.18	22.99	21.8167		HFpEF NO CRS	28.82	29.17	29.19	29.06
HFpEF NO CRS	21.15	20.02	21.01	20.7267		HFpEF NO CRS	28.012	27.2	29.01	28.074
No EVs Control	18.89	20.909	20.98	20.2597		No EVs Control	28.19	28.09	27.98	28.0867
No EVs Control	20.9	20.98	20.93	20.9367		No EVs Control	27.09	27.87	27.93	27.63
No EVs Control	20.87	20.98	20.09	20.6467		No EVs Control	28.03	27.008	27.09	27.376
No EVs Control	20.22	20.91	20.28	20.47		No EVs Control	28.19	27.09	27.98	27.7533
No EVs Control	20.9	20.98	20.93	20.9367		No EVs Control	27.09	27.87	27.93	27.63
No EVs Control	20.87	21.07	22.09	21.3433		No EVs Control	28.03	27.008	27.09	27.376

## Sheet: Figure 4C
GAPDH EPITHELIAL							GAPDH ENDOTHELIAL
Sample	Ct1	Ct2	Ct3	Avg Ct		Sample	Ct1	Ct2	Ct3	Avg Ct
Healthy Control	19.425	19.815	18.997	19.4123		Healthy Control	22.435	22.815	22.987	22.7457
Healthy Control	19.246	19.411	18.893	19.1833		Healthy Control	22.246	22.401	18.893	21.18
Healthy Control	19.43	20.625	19.03	19.695		Healthy Control	21.43	20.635	20.02	20.695
HFpEF CRS	22.46	23.41	20.363	22.0777		HFpEF CRS	22.446	23.41	20.363	22.073
HFpEF CRS	20.443	24.47	23.32	22.7443		HFpEF CRS	20.443	24.47	23.32	22.7443
HFpEF CRS	21.448	20.103	25.018	22.1897		HFpEF CRS	21.448	20.103	25.018	22.1897
HFpEF CRS	20.637	20.144	20.254	20.345		HFpEF CRS	21.448	20.103	25.018	22.1897
HFpEF No CRS	22.445	21.815	20.092	21.4507		HFpEF No CRS	22.445	21.815	20.092	21.4507
HFpEF No CRS	21.436	20.401	20.604	20.8137		HFpEF No CRS	21.436	20.401	20.604	20.8137
HFpEF No CRS	19.23	19.34	20.87	19.8133		HFpEF No CRS	21.23	20.34	20.87	20.8133
No EVs Control	16.81	18.9	18.21	17.9733		No EVs Control	22.81	22.9	23.21	22.9733
No EVs Control	18.493	18.02	19.47	18.661		No EVs Control	22.493	22.02	22.47	22.3277
No EVs Control	19.29	19.08	18.22	18.8633		No EVs Control	22.29	22.08	22.22	22.1967
	IL18 EPITHELIAL						IL18 ENDOTHELIAL
Sample	Ct1	Ct2	Ct3	Avg Ct		Sample	Ct1	Ct2	Ct3	Avg Ct
Healthy Control	21.885	20.659	21.98	21.508		Healthy Control	28.995	28.91	29.19	29.0317
Healthy Control	21.2	21.408	21.8	21.4693		Healthy Control	27.56	27.93	27.09	27.5267
Healthy Control	22.31	21.01	21.98	21.7667		Healthy Control	27.31	27.81	26.08	27.0667
HFpEF CRS	21.89	22.89	21.99	22.2567		HFpEF CRS	24.209	24.49	25.729	24.8093
HFpEF CRS	22.93	22.99	22.97	22.9633		HFpEF CRS	25.08	25.19	26.08	25.45
HFpEF CRS	21.78	22.67	22.91	22.4533		HFpEF CRS	25.08	25.79	24.08	24.9833
HFpEF CRS	20.92	20.09	21.09	20.7		HFpEF CRS	24.003	24.89	25.902	24.9317
HFpEF No CRS	23.19	23.08	23.87	23.38		HFpEF No CRS	26.21	28.001	27.15	27.1203
HFpEF No CRS	22.92	22.87	22.99	22.9267		HFpEF No CRS	27.82	26.017	28.109	27.3153
HFpEF No CRS	22.012	22.09	22.2	22.1007		HFpEF No CRS	28.012	27.2	27.01	27.4073
No EVs Control	20.09	20.909	20.98	20.6597		No EVs Control	28.19	27.09	28.98	28.0867
No EVs Control	21.9	21.98	20.93	21.6033		No EVs Control	27.09	27.87	27.33	27.43
No EVs Control	20.87	21.98	21.09	21.3133		No EVs Control	27.03	27.008	27.99	27.3427

## Sheet: Figure 4D
	GAPDH EPITHELIAL						GAPDH ENDOTHELIAL
Sample	Ct1	Ct2	Ct3	Avg Ct		Sample	Ct1	Ct2	Ct3	Avg Ct
Healthy Control	19.425	19.815	18.997	19.4123		Healthy Control	22.435	22.815	22.987	22.7457
Healthy Control	19.246	19.411	18.893	19.1833		Healthy Control	22.246	22.401	18.893	21.18
Healthy Control	19.43	20.625	19.03	19.695		Healthy Control	21.43	20.635	20.02	20.695
HFpEF CRS	22.46	23.41	20.363	22.0777		HFpEF CRS	22.446	23.41	20.363	22.073
HFpEF CRS	20.443	24.47	23.32	22.7443		HFpEF CRS	20.443	24.47	23.32	22.7443
HFpEF CRS	21.448	20.103	25.018	22.1897		HFpEF CRS	21.448	20.103	25.018	22.1897
HFpEF CRS	20.637	20.144	20.254	20.345		HFpEF CRS	21.448	20.103	25.018	22.1897
HFpEF No CRS	22.445	21.815	20.092	21.4507		HFpEF No CRS	22.445	21.815	20.092	21.4507
HFpEF No CRS	21.436	20.401	20.604	20.8137		HFpEF No CRS	21.436	20.401	20.604	20.8137
HFpEF No CRS	19.23	19.34	20.87	19.8133		HFpEF No CRS	21.23	20.34	20.87	20.8133
No EVs Control	16.81	18.9	18.21	17.9733		No EVs Control	22.81	22.9	23.21	22.9733
No EVs Control	18.493	18.02	19.47	18.661		No EVs Control	22.493	22.02	22.47	22.3277
No EVs Control	19.29	19.08	18.22	18.8633		No EVs Control	22.29	22.08	22.22	22.1967
	LCN2 EPITHELIAL						LCN2 ENDOTHELIAL
Sample	Ct1	Ct2	Ct3	Avg Ct		Sample	Ct1	Ct2	Ct3	Avg Ct
Healthy Control	20.885	21.659	21.98	21.508		Healthy Control	29.805	29.91	28.79	29.5017
Healthy Control	21.235	20.428	22.09	21.251		Healthy Control	28.06	28.09	28.019	28.0563
Healthy Control	22.31	21.01	21.98	21.7667		Healthy Control	27.01	28.001	27.68	27.5637
HFpEF CRS	21.129	22.79	22.09	22.003		HFpEF CRS	27.39	26.33	26.19	26.6367
HFpEF CRS	22.48	22.78	22.94	22.7333		HFpEF CRS	27.518	27.19	27.08	27.2627
HFpEF CRS	22.348	22.38	22.01	22.246		HFpEF CRS	27.08	27.009	26.08	26.723
HFpEF CRS	21.92	20.9	20.09	20.97		HFpEF CRS	26.53	27.002	26..102	26.766
HFpEF No CRS	22.53	22.98	22.87	22.7933		HFpEF No CRS	27.21	28.11	28.15	27.8233
HFpEF No CRS	22.22	22.17	22.99	22.46		HFpEF No CRS	27.32	27.07	28.19	27.5267
HFpEF No CRS	21.012	21.89	21.72	21.5407		HFpEF No CRS	27.0012	27.202	28.001	27.4014
No EVs Control	20.89	20.909	20.38	20.7263		No EVs Control	29.19	29.39	29.08	29.22
No EVs Control	20.9	20.98	20.93	20.9367		No EVs Control	28.09	28.7	29.33	28.7067
No EVs Control	19.87	21.78	21.09	20.9133		No EVs Control	28.83	28.108	28.09	28.3427

## Sheet: Figure 4E
GAPDH EPITHELIAL							GAPDH ENDOTHELIAL
Sample	Ct1	Ct2	Ct3	Avg Ct		Sample	Ct1	Ct2	Ct3	Avg Ct
Healthy Control	19.425	19.815	18.997	19.4123		Healthy Control	22.435	22.815	22.987	22.7457
Healthy Control	19.246	19.411	18.893	19.1833		Healthy Control	22.246	22.401	18.893	21.18
Healthy Control	19.43	20.625	19.03	19.695		Healthy Control	21.43	20.635	20.02	20.695
HFpEF CRS	22.46	23.41	20.363	22.0777		HFpEF CRS	22.446	23.41	20.363	22.073
HFpEF CRS	20.443	24.47	23.32	22.7443		HFpEF CRS	20.443	24.47	23.32	22.7443
HFpEF CRS	21.448	20.103	25.018	22.1897		HFpEF CRS	21.448	20.103	25.018	22.1897
HFpEF CRS	20.637	20.144	20.254	20.345		HFpEF CRS	21.448	20.103	25.018	22.1897
HFpEF No CRS	22.445	21.815	20.092	21.4507		HFpEF No CRS	22.445	21.815	20.092	21.4507
HFpEF No CRS	21.436	20.401	20.604	20.8137		HFpEF No CRS	21.436	20.401	20.604	20.8137
HFpEF No CRS	19.23	19.34	20.87	19.8133		HFpEF No CRS	21.23	20.34	20.87	20.8133
No EVs Control	16.81	18.9	18.21	17.9733		No EVs Control	22.81	22.9	23.21	22.9733
No EVs Control	18.493	18.02	19.47	18.661		No EVs Control	22.493	22.02	22.47	22.3277
No EVs Control	19.29	19.08	18.22	18.8633		No EVs Control	22.29	22.08	22.22	22.1967
	HAVCR1 EPITHELIAL						HAVCR1 ENDOTHELIAL
Sample	Ct1	Ct2	Ct3	Avg Ct		Sample	Ct1	Ct2	Ct3	Avg Ct
Healthy Control	19.885	21.09	21.08	20.685		Healthy Control	27.805	27.91	28.99	28.235
Healthy Control	21.235	20.428	20.09	20.5843		Healthy Control	27.16	27.08	27.009	27.083
Healthy Control	21.31	21.01	21.98	21.4333		Healthy Control	27.011	27.01	27.03	27.017
HFpEF CRS	20.79	20.7	20.83	20.7733		HFpEF CRS	25.209	25.007	25	25.072
HFpEF CRS	21.98	21.18	21.04	21.4		HFpEF CRS	25.01	25.69	26.02	25.5733
HFpEF CRS	21.348	21.08	20.01	20.8127		HFpEF CRS	25.08	25.009	25.08	25.0563
HFpEF CRS	19.01	19.004	19.09	19.0347		HFpEF CRS	25.003	25.602	24.72	25.1083
HFpEF No CRS	20.53	21.82	21.87	21.4067		HFpEF No CRS	25.21	26.001	26.05	25.7537
HFpEF No CRS	21.22	20.17	20.9	20.7633		HFpEF No CRS	25.02	25.07	25.399	25.163
HFpEF No CRS	20.02	20.09	19.04	19.7167		HFpEF No CRS	25.012	25.37	25.11	25.164
No EVs Control	19.08	19.909	19.89	19.6263		No EVs Control	28.19	28.09	29.98	28.7533
No EVs Control	19.9	20.68	20.2	20.26		No EVs Control	28.29	28.12	28.03	28.1467
No EVs Control	20.77	20.69	19.89	20.45		No EVs Control	28.003	28.008	28.109	28.04

## Sheet: Figure 4F
Cystatin C Endothelial channel
No EVs Control	Healthy Control	HFpEF No CRS	HFpEF CRS
1.13	1.2	1.21	4.2
1.09	1.31	1.45	4.12
0.937	1.201	1.28	4.89
			4.12
Cystatin C Epithelial channel
No EVs Control	Healthy Control	HFpEF No CRS	HFpEF CRS
1.717	1.89	1.8	3.2
1.29	1.32	1.97	3.1
1.17	1.78	1.1	4.34
			3.21

## Sheet: Figure 8A
hsa-miR-192-5p
HFpEF No CRS	HFpEF CRS
8.82541	8.15188
7.49399	9.18686
7.54962	8.75344
7.10923	10.1772
	8.62879

## Sheet: Figure 8B
	GAPDH EPITHELIAL						GAPDH ENDOTHELIAL
Sample	Ct1	Ct2	Ct3	Avg Ct		Sample	Ct1	Ct2	Ct3	Avg Ct
Healthy Control	19.435	19.15	18.987	19.1907		Healthy Control	18.405	18.815	18.987	18.7357
Healthy Control	19.46	19.401	18.893	19.2513		Healthy Control	19.246	19.401	18.893	19.18
Healthy Control	19.43	20.65	19.02	19.7		Healthy Control	19.43	19.635	19.02	19.3617
HFpEF CRS	19.446	19.41	20.363	19.7397		HFpEF CRS	19.446	19.049	19.363	19.286
HFpEF CRS	19.443	19.47	19.32	19.411		HFpEF CRS	18.443	19.47	19.32	19.0777
HFpEF CRS	19.096	19.345	19.009	19.15		HFpEF CRS	19.097	19.765	19.98	19.614
HFpEF CRS	19.448	19.103	20.018	19.523		HFpEF CRS	19.48	19.103	19.018	19.2003
HFpEF No CRS	19.105	20.815	20.92	20.28		HFpEF No CRS	20.445	19.815	19.092	19.784
HFpEF No CRS	20.436	19.401	19.604	19.8137		HFpEF No CRS	21.436	20.401	20.604	20.8137
HFpEF No CRS	19.23	19.34	19.87	19.48		HFpEF No CRS	19.23	19.34	21.87	20.1467
No EVs Control	19.81	19.9	18.21	19.3067		No EVs Control	19.81	19.9	18.21	19.3067
No EVs Control	18.493	18.02	19.47	18.661		No EVs Control	19.493	18.02	19.47	18.9943
No EVs Control	19.29	19.08	20.22	19.53		No EVs Control	19.29	19.08	20.22	19.53
BMP6 Epithelial -top							BMP6 Endothelial -bottom
Sample	Ct1	Ct2	Ct3	Avg Ct		Sample	Ct1	Ct2	Ct3	Avg Ct
Healthy Control	20.885	20.659	21.98	21.1747		Healthy Control	18.05	18.609	18.08	18.2463
Healthy Control	21.235	20.428	21.88	21.181		Healthy Control	19.36	18.13	19.09	18.86
Healthy Control	22.31	21.01	21.98	21.7667		Healthy Control	19.31	19.01	18.98	19.1
HFpEF CRS	24.129	24.89	19.09	22.703		HFpEF CRS	27.29	28.89	21.29	25.8233
HFpEF CRS	24.03	25.09	28.07	25.73		HFpEF CRS	26.98	27.9	27.08	27.32
HFpEF CRS	27.348	26.98	29.01	27.7793		HFpEF CRS	27.98	28.96	28.02	28.32
HFpEF CRS	25.92	23.099	26.809	25.276		HFpEF CRS	28.33	27.92	25.22	27.1567
HFpEF No CRS	22.53	21.98	25.87	23.46		HFpEF No CRS	24.21	25.88	26.87	25.6533
HFpEF No CRS	23.22	23.17	22.99	23.1267		HFpEF No CRS	26.82	23.17	20.19	23.3933
HFpEF No CRS	24.012	23.09	24.2	23.7673		HFpEF No CRS	20.012	24.01	19.2	21.074
No EVs Control	20.89	20.909	20.98	20.9263		No EVs Control	18.79	19.09	18.98	18.9533
No EVs Control	20.9	22.98	20.93	21.6033		No EVs Control	18.9	18.27	19.03	18.7333
No EVs Control	20.87	22.98	22.09	21.98		No EVs Control	18.83	18.98	18.99	18.9333

## Sheet: Figure 8C
	GAPDH EPITHELIAL						GAPDH ENDOTHELIAL
Sample	Ct1	Ct2	Ct3	Avg Ct		Sample	Ct1	Ct2	Ct3	Avg Ct
Healthy Control	19.435	19.15	18.987	19.1907		Healthy Control	18.405	18.815	18.987	18.7357
Healthy Control	19.46	19.401	18.893	19.2513		Healthy Control	19.246	19.401	18.893	19.18
Healthy Control	19.43	20.65	19.02	19.7		Healthy Control	19.43	19.635	19.02	19.3617
HFpEF CRS	19.446	19.41	20.363	19.7397		HFpEF CRS	19.446	19.049	19.363	19.286
HFpEF CRS	19.443	19.47	19.32	19.411		HFpEF CRS	18.443	19.47	19.32	19.0777
HFpEF CRS	19.096	19.345	19.009	19.15		HFpEF CRS	19.097	19.765	19.98	19.614
HFpEF CRS	19.448	19.103	20.018	19.523		HFpEF CRS	19.48	19.103	19.018	19.2003
HFpEF No CRS	19.105	20.815	20.92	20.28		HFpEF No CRS	20.445	19.815	19.092	19.784
HFpEF No CRS	20.436	19.401	19.604	19.8137		HFpEF No CRS	21.436	20.401	20.604	20.8137
HFpEF No CRS	19.23	19.34	19.87	19.48		HFpEF No CRS	19.23	19.34	21.87	20.1467
No EVs Control	19.81	19.9	18.21	19.3067		No EVs Control	19.81	19.9	18.21	19.3067
No EVs Control	18.493	18.02	19.47	18.661		No EVs Control	19.493	18.02	19.47	18.9943
No EVs Control	19.29	19.08	20.22	19.53		No EVs Control	19.29	19.08	20.22	19.53
	FST EPITHELIAL						FST ENDOTHELIAL
Sample	Ct1	Ct2	Ct3	Avg Ct		Sample	Ct1	Ct2	Ct3	Avg Ct
Healthy Control	18.885	18.659	19.98	19.1747		Healthy Control	18.885	19.609	18.11	18.868
Healthy Control	18.235	20.428	18.09	18.9177		Healthy Control	18.235	19.428	20.88	19.5143
Healthy Control	20.31	18.01	19.08	19.1333		Healthy Control	19.31	20.01	19.78	19.7
HFpEF CRS	25.129	24.89	23.09	24.3697		HFpEF CRS	28.109	19.81	19.02	22.313
HFpEF CRS	29.48	28.18	19.34	25.6667		HFpEF CRS	19.48	24.18	23.34	22.3333
HFpEF CRS	19.348	19.98	28.01	22.446		HFpEF CRS	22.308	18.99	24.01	21.7693
HFpEF CRS	26.92	27.9	26.09	26.97		HFpEF CRS	23.92	18.83	26.01	22.92
HFpEF No CRS	26.53	21.98	21.87	23.46		HFpEF No CRS	20.33	21.98	21.97	21.4267
HFpEF No CRS	21.22	21.17	25.99	22.7933		HFpEF No CRS	22.22	22.17	20.99	21.7933
HFpEF No CRS	20.012	19.09	21.2	20.1007		HFpEF No CRS	20.49	21.99	21.87	21.45
No EVs Control	18.89	19.909	19.098	19.299		No EVs Control	20.19	19.09	18.97	19.4167
No EVs Control	19.9	18.98	18.03	18.97		No EVs Control	18.09	20.98	19.23	19.4333
No EVs Control	18.87	19.98	19.09	19.3133		No EVs Control	20.07	18.98	20.09	19.7133

## Sheet: Figure 8D
	GAPDH EPITHELIAL						GAPDH ENDOTHELIAL
Sample	Ct1	Ct2	Ct3	Avg Ct		Sample	Ct1	Ct2	Ct3	Avg Ct
Healthy Control	19.435	19.15	18.987	19.1907		Healthy Control	18.405	18.815	18.987	18.7357
Healthy Control	19.46	19.401	18.893	19.2513		Healthy Control	19.246	19.401	18.893	19.18
Healthy Control	19.43	20.65	19.02	19.7		Healthy Control	19.43	19.635	19.02	19.3617
HFpEF CRS	19.446	19.41	20.363	19.7397		HFpEF CRS	19.446	19.049	19.363	19.286
HFpEF CRS	19.443	19.47	19.32	19.411		HFpEF CRS	18.443	19.47	19.32	19.0777
HFpEF CRS	19.096	19.345	19.009	19.15		HFpEF CRS	19.097	19.765	19.98	19.614
HFpEF CRS	19.448	19.103	20.018	19.523		HFpEF CRS	19.48	19.103	19.018	19.2003
HFpEF No CRS	19.105	20.815	20.92	20.28		HFpEF No CRS	20.445	19.815	19.092	19.784
HFpEF No CRS	20.436	19.401	19.604	19.8137		HFpEF No CRS	21.436	20.401	20.604	20.8137
HFpEF No CRS	19.23	19.34	19.87	19.48		HFpEF No CRS	19.23	19.34	21.87	20.1467
No EVs Control	19.81	19.9	18.21	19.3067		No EVs Control	19.81	19.9	18.21	19.3067
No EVs Control	18.493	18.02	19.47	18.661		No EVs Control	19.493	18.02	19.47	18.9943
No EVs Control	19.29	19.08	20.22	19.53		No EVs Control	19.29	19.08	20.22	19.53
	TIMP3 EPITHELIAL						TIMP3 ENDOTHELIAL
Sample	Ct1	Ct2	Ct3	Avg Ct		Sample	Ct1	Ct2	Ct3	Avg Ct
Healthy Control	18.885	21.09	20.08	20.0183		Healthy Control	18.85	18.09	18.02	18.32
Healthy Control	19.235	20.428	20.09	19.9177		Healthy Control	19.25	19.428	18.11	18.9293
Healthy Control	20.31	20.01	20.98	20.4333		Healthy Control	19.31	20.01	19.21	19.51
HFpEF CRS	28.109	18.7	18.03	21.613		HFpEF CRS	26.129	19.1	16.99	20.7397
HFpEF CRS	28.48	28.18	19.04	25.2333		HFpEF CRS	22.48	21.18	24.59	22.75
HFpEF CRS	18.348	27.8	18.01	21.386		HFpEF CRS	17.84	27.73	18.01	21.1933
HFpEF CRS	24.01	18.4	26.09	22.8333		HFpEF CRS	17.92	24.9	22.23	21.6833
HFpEF No CRS	24.53	20.82	20.87	22.0733		HFpEF No CRS	20.53	21.98	21.87	21.46
HFpEF No CRS	23.22	20.17	20.99	21.46		HFpEF No CRS	21.22	21.17	20.99	21.1267
HFpEF No CRS	19.012	25.09	20.2	21.434		HFpEF No CRS	19.012	20.09	23.2	20.7673
No EVs Control	17.28	20.909	20.99	19.7263		No EVs Control	18.89	19.909	19.12	19.3063
No EVs Control	17.9	18.8	21.2	19.3		No EVs Control	19.56	18.98	18.93	19.1567
No EVs Control	19.77	20.69	21.09	20.5167		No EVs Control	19.09	18.98	19.09	19.0533

[truncated: 40 more sheets: Figure 8E, Figure 8F, Figure 8G, Figure 9A, Figure 9B, Figure 10B, Figure 10C, Figure 10D, Figure 10E, Figure 10F, Figure 10G, Figure 10H, Figure 10I, Figure 10J, Figure 11B, Figure 11C, Figure 11D, Figure 11E, Figure 11F, Figure 11G …]
